# Supplementary material for: Exploratory Metabolomic Profiling of Plasma and Cerebrospinal Fluid in a Pilot Study of Children with Acute Lymphoblastic Leukemia
Source: Cells. 2026 Jul 12;15(14):1255. doi: 10.3390/cells15141255 (PMC13406799; doi:10.3390/cells15141255)
Supplement: Supplementary file 1 [file cells-15-01255-s001.zip]

Archive with 3 entries (2 files):
- Supllementary/
- Supllementary/Supplementary Figures.pdf
- Supllementary/Table S1 PMR Correlation.xlsx
