# Supplementary material for: Exploratory Metabolomic Profiling of Plasma and Cerebrospinal Fluid in a Pilot Study of Children with Acute Lymphoblastic Leukemia
Source: Cells. 2026 Jul 12;15(14):1255. doi: 10.3390/cells15141255 (PMC13406799; doi:10.3390/cells15141255)
Supplement: Supplementary file 1 [file cells-15-01255-s001.zip › Supllementary/Table S1 PMR Correlation.xlsx]

## Sheet: Arkusz1
	Mean	Std	13Z-Docosenamide	3-Hydroxy-N6,N6,N6-trimethyl-L-lysine	ADMA	Betaine	Butyryl-L-carnitine	C16 Sphinganine	C17 Sphinganine	Carnitine	Choline	Creatinine	D-ISOLEUCINE	D-Proline	DL-Homoserine	Glycerophosphocholine	Hypoxanthine	L-Asparagine	L-Phenylalanine	N1-Acetylspermidine	N_,N_,N_-Trimethyllysine	N_6_-Methyllysine	Xanthine	5-Aminovaleric acid	D-Glutamine	DL-Phenylalanine	L-Homocarnosine	L-_-Gulose	Mevalonic Acid Lactone	Pseudouridine	Uridine	Xanthine	myo-Inositol
13Z-Docosenamide	-0.519042	0.158046	1	-0.239402	-0.0792996	-0.291288	-0.214298	-0.150187	-0.0105378	-0.0952556	-0.240753	0.28742	-0.0148421	-0.126372	-0.185906	-0.344513	-0.360043	-0.273522	-0.0279005	-0.120069	-0.290462	0.147369	-0.422305	-0.271747	-0.201854	-0.0366622	-0.0530035	0.283721	-0.0789243	0.266673	0.0801383	-0.351667	-0.68812
3-Hydroxy-N6,N6,N6-trimethyl-L-lysine	-0.572103	0.139346	-0.239402	1	0.256394	0.263943	0.0531474	0.296997	0.122751	0.179069	0.126609	0.143132	-0.115394	-0.151407	0.417695	0.326583	0.402654	0.257317	0.163607	0.230888	0.088556	0.582211	0.310656	0.0282699	0.598087	0.155186	0.199984	-0.0795421	-0.0118243	0.0594818	-0.0931307	0.262708	0.403377
ADMA	-0.555272	0.151164	-0.0792996	0.256394	1	0.596389	0.53708	0.0855588	-0.31723	0.596907	0.530491	-0.176925	0.540651	0.318196	0.41303	0.410333	-0.0555502	0.752221	0.752008	0.565882	0.592023	0.398079	0.256355	0.473121	0.485001	0.638324	-0.240192	-0.331521	0.697352	-0.0433661	0.113133	0.299769	0.166216
Betaine	-0.511961	0.201785	-0.291288	0.263943	0.596389	1	0.434661	0.209361	0.189403	0.739473	0.705812	-0.156382	0.708561	0.392044	0.772575	0.676222	-0.0342547	0.910062	0.555832	0.558194	0.38397	0.228543	0.464493	0.824869	0.587235	0.639127	-0.05106	-0.214014	0.75061	-0.499265	0.0466483	0.505982	0.140785
Butyryl-L-carnitine	-0.692993	0.325938	-0.214298	0.0531474	0.53708	0.434661	1	-0.104974	-0.26415	0.725269	-0.00236961	0.232543	0.52213	0.348609	0.158284	0.310289	-0.270493	0.522537	0.549697	0.257946	0.37553	0.233468	-0.13779	0.224163	0.147922	0.394629	-0.330015	0.216551	0.432158	0.360586	-0.0354297	-0.107482	-0.113555
C16 Sphinganine	-0.417462	0.181841	-0.150187	0.296997	0.0855588	0.209361	-0.104974	1	0.129913	-0.0806837	0.349813	-0.107836	0.122448	-0.0662327	0.147043	0.247313	0.25501	0.302918	-0.0931442	-0.155116	-0.0119706	0.202676	0.447771	0.240004	0.109432	0.0722602	0.129866	-0.0859848	0.121451	-0.175937	0.127846	0.512305	0.307258
C17 Sphinganine	0.127914	0.471426	-0.0105378	0.122751	-0.31723	0.189403	-0.26415	0.129913	1	0.0792577	0.0981749	0.241194	0.00199461	-0.316902	0.113005	0.274131	-0.118116	-0.0134514	-0.248705	0.102582	-0.174835	0.0786284	0.0327223	0.141866	-0.107324	-0.0613296	0.0801327	0.349953	-0.0820894	-0.152641	-0.171604	0.0699365	-0.171376
Carnitine	0.271726	0.164305	-0.0952556	0.179069	0.596907	0.739473	0.725269	-0.0806837	0.0792577	1	0.232348	0.100338	0.63276	0.38964	0.554293	0.694977	-0.102051	0.752151	0.722941	0.431216	0.445653	0.320447	0.216954	0.470115	0.442348	0.623781	-0.192878	0.081137	0.704685	-0.00541176	0.013468	0.205938	-0.0149155
Choline	-0.276946	0.21618	-0.240753	0.126609	0.530491	0.705812	-0.00236961	0.349813	0.0981749	0.232348	1	-0.399164	0.563459	0.385266	0.510233	0.34837	-0.0588728	0.681764	0.405297	0.522393	0.273492	0.206312	0.498146	0.816077	0.445491	0.53407	-0.00494773	-0.390214	0.617108	-0.674197	-0.144264	0.594999	0.278878
Creatinine	0.190601	0.0802684	0.28742	0.143132	-0.176925	-0.156382	0.232543	-0.107836	0.241194	0.100338	-0.399164	1	-0.0938027	-0.0450957	-0.189294	0.0586395	-0.385008	-0.10612	0.157841	-0.105402	0.124955	0.148582	-0.584344	-0.405304	0.046716	0.215281	-0.439758	0.872209	-0.285752	0.72651	-0.402255	-0.509852	-0.319955
D-ISOLEUCINE	-0.715754	0.140048	-0.0148421	-0.115394	0.540651	0.708561	0.52213	0.122448	0.00199461	0.63276	0.563459	-0.0938027	1	0.467134	0.440989	0.480154	-0.264276	0.681124	0.576505	0.445832	0.119355	0.0715361	0.14228	0.810797	0.156292	0.565641	-0.0410348	-0.0682889	0.762207	-0.325051	0.0936957	0.293974	-0.108543
D-Proline	-0.787055	0.153104	-0.126372	-0.151407	0.318196	0.392044	0.348609	-0.0662327	-0.316902	0.38964	0.385266	-0.0450957	0.467134	1	0.399435	0.117929	-0.161541	0.467024	0.628283	0.182506	0.445421	-0.0745963	0.300495	0.365496	0.271786	0.564553	-0.319385	-0.0747167	0.385521	-0.168582	-0.0798544	0.254046	0.200634
DL-Homoserine	-0.463795	0.135458	-0.185906	0.417695	0.41303	0.772575	0.158284	0.147043	0.113005	0.554293	0.510233	-0.189294	0.440989	0.399435	1	0.497467	0.276275	0.734921	0.465382	0.339399	0.250091	0.0232771	0.662004	0.546402	0.675658	0.472845	0.174818	-0.250017	0.378899	-0.462156	0.176484	0.528041	0.239435
Glycerophosphocholine	-0.909905	0.30211	-0.344513	0.326583	0.410333	0.676222	0.310289	0.247313	0.274131	0.694977	0.34837	0.0586395	0.480154	0.117929	0.497467	1	0.137652	0.683643	0.496011	0.316967	0.494264	0.124522	0.419463	0.547053	0.534532	0.521405	-0.205006	0.0461022	0.575327	-0.199872	0.0488204	0.522434	0.354512
Hypoxanthine	0.0439138	0.137839	-0.360043	0.402654	-0.0555502	-0.0342547	-0.270493	0.25501	-0.118116	-0.102051	-0.0588728	-0.385008	-0.264276	-0.161541	0.276275	0.137652	1	-0.0550575	-0.0731955	-0.255852	-0.0998253	-0.0675276	0.666328	-0.0627386	0.307239	-0.127885	0.600787	-0.396334	-0.119869	-0.291073	0.477579	0.479994	0.719749
L-Asparagine	-0.762461	0.170726	-0.273522	0.257317	0.752221	0.910062	0.522537	0.302918	-0.0134514	0.752151	0.681764	-0.10612	0.681124	0.467024	0.734921	0.683643	-0.0550575	1	0.702692	0.559908	0.597415	0.26737	0.472856	0.717926	0.650163	0.747077	-0.233128	-0.163918	0.749828	-0.29712	-0.00740551	0.519459	0.230053
L-Phenylalanine	-0.732796	0.139478	-0.0279005	0.163607	0.752008	0.555832	0.549697	-0.0931442	-0.248705	0.722941	0.405297	0.157841	0.576505	0.628283	0.465382	0.496011	-0.0731955	0.702692	1	0.380091	0.62317	0.311469	0.210158	0.424492	0.632456	0.917302	-0.363014	0.0382039	0.60136	0.0826515	-0.0449386	0.261127	0.240422
N1-Acetylspermidine	-1.37769	0.656865	-0.120069	0.230888	0.565882	0.558194	0.257946	-0.155116	0.102582	0.431216	0.522393	-0.105402	0.445832	0.182506	0.339399	0.316967	-0.255852	0.559908	0.380091	1	0.300227	0.450907	0.00794948	0.476239	0.368272	0.380923	-0.0593346	-0.17452	0.564199	-0.296858	-0.300283	0.0703026	0.0284454
N_,N_,N_-Trimethyllysine	-0.385069	0.15819	-0.290462	0.088556	0.592023	0.38397	0.37553	-0.0119706	-0.174835	0.445653	0.273492	0.124955	0.119355	0.445421	0.250091	0.494264	-0.0998253	0.597415	0.62317	0.300227	1	0.0800912	0.265127	0.168244	0.496624	0.605338	-0.743455	0.0143491	0.397024	0.147117	-0.107973	0.315074	0.369129
N_6_-Methyllysine	-0.709092	0.317045	0.147369	0.582211	0.398079	0.228543	0.233468	0.202676	0.0786284	0.320447	0.206312	0.148582	0.0715361	-0.0745963	0.0232771	0.124522	-0.0675276	0.26737	0.311469	0.450907	0.0800912	1	-0.0476277	0.109439	0.382106	0.348892	-0.00499927	0.0350057	0.327104	0.159214	-0.28857	0.0668295	0.0496366
Xanthine	-0.573071	0.183617	-0.422305	0.310656	0.256355	0.464493	-0.13779	0.447771	0.0327223	0.216954	0.498146	-0.584344	0.14228	0.300495	0.662004	0.419463	0.666328	0.472856	0.210158	0.00794948	0.265127	-0.0476277	1	0.459228	0.469275	0.217886	0.252711	-0.515435	0.288999	-0.602769	0.396938	0.886324	0.685839
5-Aminovaleric acid	0.0501802	0.195162	-0.271747	0.0282699	0.473121	0.824869	0.224163	0.240004	0.141866	0.470115	0.816077	-0.405304	0.810797	0.365496	0.546402	0.547053	-0.0627386	0.717926	0.424492	0.476239	0.168244	0.109439	0.459228	1	0.365618	0.537242	0.0187381	-0.345814	0.737823	-0.682211	0.146947	0.653647	0.192107
D-Glutamine	0.0320405	0.0965489	-0.201854	0.598087	0.485001	0.587235	0.147922	0.109432	-0.107324	0.442348	0.445491	0.046716	0.156292	0.271786	0.675658	0.534532	0.307239	0.650163	0.632456	0.368272	0.496624	0.382106	0.469275	0.365618	1	0.692916	-0.107748	-0.0768124	0.306125	-0.177135	-0.02586	0.492074	0.510802
DL-Phenylalanine	0.0226179	0.115489	-0.0366622	0.155186	0.638324	0.639127	0.394629	0.0722602	-0.0613296	0.623781	0.53407	0.215281	0.565641	0.564553	0.472845	0.521405	-0.127885	0.747077	0.917302	0.380923	0.605338	0.348892	0.217886	0.537242	0.692916	1	-0.402211	0.089141	0.599199	-0.0337019	-0.1092	0.355624	0.253269
L-Homocarnosine	-0.214782	0.819268	-0.0530035	0.199984	-0.240192	-0.05106	-0.330015	0.129866	0.0801327	-0.192878	-0.00494773	-0.439758	-0.0410348	-0.319385	0.174818	-0.205006	0.600787	-0.233128	-0.363014	-0.0593346	-0.743455	-0.00499927	0.252711	0.0187381	-0.107748	-0.402211	1	-0.404844	-0.107814	-0.458601	0.250853	0.037134	0.113309
L-_-Gulose	0.00193451	0.17815	0.283721	-0.0795421	-0.331521	-0.214014	0.216551	-0.0859848	0.349953	0.081137	-0.390214	0.872209	-0.0682889	-0.0747167	-0.250017	0.0461022	-0.396334	-0.163918	0.0382039	-0.17452	0.0143491	0.0350057	-0.515435	-0.345814	-0.0768124	0.089141	-0.404844	1	-0.357967	0.646548	-0.3425	-0.412898	-0.35132
Mevalonic Acid Lactone	-0.079721	0.214166	-0.0789243	-0.0118243	0.697352	0.75061	0.432158	0.121451	-0.0820894	0.704685	0.617108	-0.285752	0.762207	0.385521	0.378899	0.575327	-0.119869	0.749828	0.60136	0.564199	0.397024	0.327104	0.288999	0.737823	0.306125	0.599199	-0.107814	-0.357967	1	-0.419167	0.00178256	0.400291	0.0788283
Pseudouridine	-0.0479911	0.104577	0.266673	0.0594818	-0.0433661	-0.499265	0.360586	-0.175937	-0.152641	-0.00541176	-0.674197	0.72651	-0.325051	-0.168582	-0.462156	-0.199872	-0.291073	-0.29712	0.0826515	-0.296858	0.147117	0.159214	-0.602769	-0.682211	-0.177135	-0.0337019	-0.458601	0.646548	-0.419167	1	-0.190521	-0.580812	-0.285689
Uridine	-0.0769598	0.253702	0.0801383	-0.0931307	0.113133	0.0466483	-0.0354297	0.127846	-0.171604	0.013468	-0.144264	-0.402255	0.0936957	-0.0798544	0.176484	0.0488204	0.477579	-0.00740551	-0.0449386	-0.300283	-0.107973	-0.28857	0.396938	0.146947	-0.02586	-0.1092	0.250853	-0.3425	0.00178256	-0.190521	1	0.401903	0.134005
Xanthine	-0.0259536	0.194159	-0.351667	0.262708	0.299769	0.505982	-0.107482	0.512305	0.0699365	0.205938	0.594999	-0.509852	0.293974	0.254046	0.528041	0.522434	0.479994	0.519459	0.261127	0.0703026	0.315074	0.0668295	0.886324	0.653647	0.492074	0.355624	0.037134	-0.412898	0.400291	-0.580812	0.401903	1	0.653251
myo-Inositol	0.0575733	0.17881	-0.68812	0.403377	0.166216	0.140785	-0.113555	0.307258	-0.171376	-0.0149155	0.278878	-0.319955	-0.108543	0.200634	0.239435	0.354512	0.719749	0.230053	0.240422	0.0284454	0.369129	0.0496366	0.685839	0.192107	0.510802	0.253269	0.113309	-0.35132	0.0788283	-0.285689	0.134005	0.653251	1
